# Supplementary material for: Myosin1D is an evolutionarily conserved regulator of animal left–right asymmetry
Source: Nat Commun. 2018 May 16;9:1942. doi: 10.1038/s41467-018-04284-8 (PMC5955935; doi:10.1038/s41467-018-04284-8)
Supplement: Supplementary file 2 — Supplementary Software 1 [file 41467_2018_4284_MOESM2_ESM.zip]

Archive with 5 entries (4 files):
- ImageJ_Scripts/
- ImageJ_Scripts/Cilia_Orientation.ijm
- ImageJ_Scripts/Cilia_Orientation_Read_Me.docx
- ImageJ_Scripts/KV_Tracker.ijm
- ImageJ_Scripts/KV_Tracker_Read_Me.docx
