# Supplementary material for: Myosin1D is an evolutionarily conserved regulator of animal left–right asymmetry
Source: Nat Commun. 2018 May 16;9:1942. doi: 10.1038/s41467-018-04284-8 (PMC5955935; doi:10.1038/s41467-018-04284-8)
Supplement: Supplementary file 2 — Supplementary Software 1 [file 41467_2018_4284_MOESM2_ESM.zip › ImageJ_Scripts/Cilia_Orientation.ijm]

///////////////////////////////////////////////////////////////////////////////////////////////////////////
/////////////////////////////////////////////User-defined parameters///////////////////////////////////////
///////////////////////////////////////////////////////////////////////////////////////////////////////////

// Z-radius of the Mean 3D filter that is applied to visualize the ciliary rotation cone
filter_depth = 5;


///////////////////////////////////////////////////////////////////////////////////////////////////////////
////////////////////////////////////////////Draw KV cilia//////////////////////////////////////////////////
///////////////////////////////////////////////////////////////////////////////////////////////////////////

//Open file
showStatus("Open movie file");
open();

//Get name
file_name=File.nameWithoutExtension;
file_name2=File.name;
directory=File.directory

//Z averaging
run("Mean 3D...", "x=0 y=0 z=filter_depth");

Stack.setDisplayMode("grayscale");

//Draw the cilia ROI
setTool("arrow");
run("Arrow Tool...", "width=1 size=10 color=White style=Filled");
run("ROI Manager...");
roiManager("Show All");
waitForUser("Draw all cilia from base to tip and add to ROI manager");

//Save cilia ROI
selectWindow("ROI Manager");
chemin=directory+file_name+"_arrows_ROI.zip";
roiManager("save", chemin)
run("Close");
run("Close");


////////////////////////////////////////////////////////////////////////////////////////////////////////////
////////////////////////////////////////////Get KV informations/////////////////////////////////////////////
////////////////////////////////////////////////////////////////////////////////////////////////////////////


open(file_name2);

//Get micron size
run("Set Measurements...", "bounding redirect=None decimal=2");
run("Measure");
micron_width=getResult("Width");
selectWindow("Results");
run("Close");

//Get pixel size
getVoxelSize(width, height, depth, unit);
setVoxelSize(1, 1, 1, "pixel");
run("Measure");
pixel_width=getResult("Width");
selectWindow("Results");
run("Close");
Valuepixel=pixel_width/micron_width;
setVoxelSize(width, height, depth, "micron");

Stack.setDisplayMode("grayscale");

//Locate ciliary tuft 
setTool("point");
waitForUser("Click on the anterior pole of the KV");
run("Set Measurements...", "  redirect=None decimal=2");
run("Measure");
Ytuft = getResult("Y")
selectWindow("Results");
run("Close");

//Get KV bounding
run("Colors...", "foreground=white background=black selection=yellow");
setTool("rectangle");
waitForUser("Draw a rectangle bounding the KV");
run("Set Measurements...", "bounding redirect=None decimal=2");
run("Measure");
Ycenter=Ytuft+getResult("Height")/2;
selectWindow("Results");
run("Close");

//Open cilia ROI
chemin=directory+file_name+"_arrows_ROI.zip";
open(chemin);
k=roiManager("count");


////////////////////////////////////////////////////////////////////////////////////////////////////////////
//////////////////////////////////////////Indicate cilia position///////////////////////////////////////////
////////////////////////////////////////////////////////////////////////////////////////////////////////////


//Gather ROI informations
run("Set Measurements...", "centroid stack redirect=None decimal=2");
roiManager("Measure");

Xbasemicron=newArray(k);
Ybasemicron=newArray(k);
Xtipmicron=newArray(k);
Ytipmicron=newArray(k);
Z=newArray(k);
Angle=newArray(k);

for (j=0; j<k; j++){
Angle[j]=getResult("Angle",j);
Z[j]=getResult("Slice",j);
opposite=getResult("Length",j)*sin(Angle[j]*PI/180);
adjacent=getResult("Length",j)*cos(Angle[j]*PI/180);
Xbasemicron[j]=getResult("X",j)-adjacent/2;
Xtipmicron[j]=getResult("X",j)+adjacent/2;
Ybasemicron[j]=getResult("Y",j)+opposite/2;
Ytipmicron[j]=getResult("Y",j)-opposite/2;
}
selectWindow("Results");
run("Close");


//Display and save cilia position
for (j=0; j<k; j++){
setResult("X base pixels", j, d2s(Xbasemicron[j]*Valuepixel, 0));
setResult("Y base pixels", j, d2s(Ybasemicron[j]*Valuepixel, 0));
setResult("X tip pixels", j, d2s(Xtipmicron[j]*Valuepixel, 0));
setResult("Y tip pixels", j, d2s(Ytipmicron[j]*Valuepixel, 0));
setResult("X base microns", j, Xbasemicron[j]);
setResult("Y base microns", j, Ybasemicron[j]);
setResult("X tip microns", j, Xtipmicron[j]);
setResult("Y tip microns", j, Ytipmicron[j]);
setResult("Z", j, Z[j]);
setResult("Angle", j, Angle[j]);
if (Angle[j]<0){
setResult("Angle", j, Angle[j]+360);
}}
chemin=directory+file_name+"_cilia_position.csv";
saveAs("Results", chemin);


////////////////////////////////////////////////////////////////////////////////////////////////////////////
/////////////////////////////////////////Indicate cilia statistics//////////////////////////////////////////
////////////////////////////////////////////////////////////////////////////////////////////////////////////


//Gather cilia statistics
Nanterior=0;
Nposterior=0;
Nposteriortiltanterior=0;
Nposteriortiltposterior=0;
Nanteriortiltanterior=0;
Nanteriortiltposterior=0;
Nothertiltanterior=0;
Nothertiltposterior=0;

for (i=0; i<k; i++){

//Cilia at the anterior
if (getResult("Y base pixels",i)<Ycenter*Valuepixel){
Nothertiltanterior=Nothertiltanterior+1;
if (Angle[i]<=135){
if (Angle[i]>45){
Nanteriortiltanterior=Nanteriortiltanterior+1;
Nothertiltanterior=Nothertiltanterior-1;
}}
if (Angle[i]>=-135){
if (Angle[i]<-45){
Nposteriortiltanterior=Nposteriortiltanterior+1;
Nothertiltanterior=Nothertiltanterior-1;
}}}

//Cilia at the posterior
if (getResult("Y base pixels",i)>=Ycenter*Valuepixel){
Nothertiltposterior=Nothertiltposterior+1;
if (Angle[i]<=135){
if (Angle[i]>45){
Nanteriortiltposterior=Nanteriortiltposterior+1;
Nothertiltposterior=Nothertiltposterior-1;
}}
if (Angle[i]>=-135){
if (Angle[i]<-45){
Nposteriortiltposterior=Nposteriortiltposterior+1;
Nothertiltposterior=Nothertiltposterior-1;
}}}}

//Display and save cilia statistics
roiManager("Measure");
selectWindow("Results");
run("Close");
setResult("-", 0, "Total Number");
setResult("-", 1, "Posterior tilt number");
setResult("-", 2, "Anterior tilt number");
setResult("-", 3, "Other tilt number");

setResult("Total", 0, Nposteriortiltanterior+Nanteriortiltanterior+Nothertiltanterior+Nposteriortiltposterior+Nanteriortiltposterior+Nothertiltposterior);
setResult("Total", 1, Nposteriortiltanterior+Nposteriortiltposterior);
setResult("Total", 2, Nanteriortiltanterior+Nanteriortiltposterior);
setResult("Total", 3, Nothertiltanterior+Nothertiltposterior);

setResult("Anterior", 0, Nposteriortiltanterior+Nanteriortiltanterior+Nothertiltanterior);
setResult("Anterior", 1, Nposteriortiltanterior);
setResult("Anterior", 2, Nanteriortiltanterior);
setResult("Anterior", 3, Nothertiltanterior);

setResult("Posterior", 0, Nposteriortiltposterior+Nanteriortiltposterior+Nothertiltposterior);
setResult("Posterior", 1, Nposteriortiltposterior);
setResult("Posterior", 2, Nanteriortiltposterior);
setResult("Posterior", 3, Nothertiltposterior);

chemin=directory+file_name+"_cilia_number.csv";
saveAs("Results", chemin);
roiManager("Measure");
selectWindow("Results");
run("Close");
run("Close");
selectWindow("ROI Manager");
run("Close");
