# Supplementary material for: Myosin1D is an evolutionarily conserved regulator of animal left–right asymmetry
Source: Nat Commun. 2018 May 16;9:1942. doi: 10.1038/s41467-018-04284-8 (PMC5955935; doi:10.1038/s41467-018-04284-8)
Supplement: Supplementary file 2 — Supplementary Software 1 [file 41467_2018_4284_MOESM2_ESM.zip › ImageJ_Scripts/KV_Tracker.ijm]

///////////////////////////////////////////////////////////////////////////////////////////////////////////
/////////////////////////////////////////////User-defined parameters///////////////////////////////////////
///////////////////////////////////////////////////////////////////////////////////////////////////////////

// Maximal distance between two points of the same track in µm
maximal_distance = 2.2;

// Minimal number of frames for a track
minimal_frames = 5;

// Minimal and maximal size for particle detection (in pixel^2)
particle_size_minimum=10;
particle_size_maximum="Infinity";


///////////////////////////////////////////////////////////////////////////////////////////////////////////
/////////////////////////////////////////////Determine KV outline//////////////////////////////////////////
///////////////////////////////////////////////////////////////////////////////////////////////////////////

//Open movie
showStatus("Open transmitted line image to outline the KV");
open();

movie_name = File.nameWithoutExtension;
movie_name = replace(movie_name,"_trans","");
directory = File.directory

//Get image size in microns
run("Set Measurements...", "bounding redirect=None decimal=9");
run("Measure");
micron_size_X = getResult("Width");
selectWindow("Results");
run("Close");

//Convert from microns to pixels
setVoxelSize(1, 1, 1, "pixel");
run("Measure");
pixel_size_X = getResult("Width");
micron_per_pixel = micron_size_X / pixel_size_X;
selectWindow("Results");
run("Close");

//Draw KV outline
run("Colors...", "foreground=white background=black selection=yellow");
setTool("polygon");
waitForUser("Draw KV outline");
run("Set Measurements...", "bounding redirect=None decimal=9");
run("Measure");
selectWindow("Results");
run("Close");

chemin=directory+movie_name+"_KV_outline.roi";
saveAs("Selection", chemin);
run("Close");


////////////////////////////////////////////////////////////////////////////////////////////////////////
/////////////////////////////////////////////Particle tracking//////////////////////////////////////////
////////////////////////////////////////////////////////////////////////////////////////////////////////

//Open movie
full_movie_name=movie_name+".tif";
open(full_movie_name);

movie_frames=nSlices;

//Get the temporal resolution
time = Stack.getFrameInterval();


// Eliminate everything that is outside of 1.1x ROIs
chemin = directory + movie_name + "_KV_outline.roi";
open(chemin);
run("Scale... ", "x=1.1 y=1.1 centered");
run("Clear Outside", "stack");

// Particle recognition
setVoxelSize(1, 1, 1, "pixel");
run("Threshold...");
setAutoThreshold("Default");
waitForUser("Adjust threshold for particle selection");
run("Convert to Mask", "method=Default background=Dark");

run("Analyze Particles...", "size=particle_size_minimum-particle_size_maximum pixel include add stack");
run("Set Measurements...", "centroid stack redirect=None decimal=9");
roiManager("Measure");
chemin = directory + movie_name + "_KV_points.csv";
saveAs("Results", chemin);
run("Close");
selectWindow("Threshold");
run("Close");
selectWindow("ROI Manager");
run("Close");
run("Close");

// Track reconstruction
chemin = directory + movie_name + "_KV_points.csv";
open(chemin);

// Make arrays with as much space as there are particles
particle_number = nResults;
particle_X = newArray(particle_number);
particle_Y = newArray(particle_number);
particle_Slice = newArray(particle_number);
particle_Track = newArray(particle_number);
particle_Next_Point = newArray(particle_number);
slice_number = 0;

// Calculate maximum acceptable distance (in pixel) between two timepoints
maximal_distance = maximal_distance / micron_per_pixel;


// Memorize raw tracking points
for (i=0; i<particle_number; i++)
{
	particle_X[i] = getResult("X", i);
	particle_Y[i] = getResult("Y", i);
	particle_Slice[i] = getResult("Slice", i);

	// and the determine the number of slices
	if (particle_Slice[i] > slice_number)
	{
		slice_number = particle_Slice[i];
	}
}

run("Close");

// Count the number of particles per slice
particles_on_slice = newArray(slice_number);

for (i=0; i<particle_number; i++)
{
	particles_on_slice[particle_Slice[i]-1] = particles_on_slice[particle_Slice[i]-1] + 1;
}


// Go through all points of the track & establish primary track
track_number = 0;
socle1 = 0;
socle2 = 0;

// Scan frames one by one except the last one 
for (i=0; i<slice_number; i++)
{
	socle2 = socle1 + particles_on_slice[i];

	// Scan ROIs of the frame and assign them to a track if this is not already done
	for (j=0; j<particles_on_slice[i]; j++)
	{
		
		// Determine if point belongs already to a track
		if (particle_Track[socle1+j] == 0)
		{
			track_number = track_number + 1;
			particle_Track[socle1+j] = track_number;
		}
	}

	//Test if the slide is not already the last one
	if (i != (slice_number-1))
	{
		// Test if there is a suitable next neighbour on the next slide
		// for as long as there are points under the threshold

		track_status = "ON";

		while (track_status == "ON")
		{
			minimal_distance = maximal_distance;
		
			// Scan all the points on slice i
			for (j=0; j<particles_on_slice[i]; j++)
			{
				// Test if the next point for this point has not already been determined
				if (particle_Next_Point[socle1+j] == 0)
				{
					// Scan all the points on slice i+1
					for (k=0; k<particles_on_slice[i+1]; k++)
					{
						// If this point has not already been assigned to a track calculate the nearest neighbour
						if (particle_Track[socle2+k] == 0)
						{
							// Calculate the distance to point i 
							particle_distance_X = particle_X[socle1+j] - particle_X[socle2+k];
							particle_distance_Y = particle_Y[socle1+j] - particle_Y[socle2+k];
							particle_distance = sqrt(pow(particle_distance_X,2)+pow(particle_distance_Y,2));

							// Test if point nearer than the current minimal distance
							if (particle_distance < minimal_distance)
							{
								minimal_distance = particle_distance;
								minimal_distance_point = socle2 + k;
								minimal_distance_track = particle_Track[socle1+j];
								minimal_distance_origin = socle1 + j;
							}
						}
					}
				}
			}

			// What there overall one suitable neighbor ?
			if (minimal_distance < maximal_distance)
			{
				particle_Next_Point[minimal_distance_origin] = 1;
				particle_Track[minimal_distance_point] = minimal_distance_track;
			}
			else
			{
				track_status = "END";
			}
		}
		socle1 = socle2;
	}	 
}


// Now we have for each point in different arrays:
// X, Y, Slice, Track number 
//Array.show(particle_X, particle_Y, particle_Slice, particle_Track);


// Go again through the track to eliminate tracks with less then minimal_frames = 5;
number_of_track_frames = newArray(track_number);

// Determine the number of consecutive frames for each track
for (i=0; i<particle_number; i++)
{
	number_of_track_frames[particle_Track[i]-1] = number_of_track_frames[particle_Track[i]-1] + 1;
}

// Set the track ID back to zero for tracks that are too short
for (i=0; i<particle_number; i++)
{
	if (number_of_track_frames[particle_Track[i]-1] < minimal_frames)
	{
		particle_Track[i] = 0; 
	}
}


// Finally, write the selected tracks into an MTrackJ format file

// Sort the particle_Track array according to indexes
Sorted_Index = Array.rankPositions(particle_Track);

print("MTrackJ 1.5.1 Data File");
print("Assembly 1");
print("Cluster 1");

final_track_id = 0;

for (i=0; i<particle_number; i++)
{
	if (particle_Track[Sorted_Index[i]] > 0)
	{
		// Is the point the first one of the entire array
		if (i==0)
		{
			final_track_id = final_track_id + 1; 
			print("Track ", final_track_id);
			point_id = 1;
		}
		else if (particle_Track[Sorted_Index[i]]>particle_Track[Sorted_Index[i-1]])
		{
			final_track_id = final_track_id + 1; 
			print("Track ", final_track_id);
			point_id = 1;
		}
		else 
		{
			point_id = point_id +1;
		}

		// Print the data for the track point 
		print("Point ", point_id, " ", particle_X[Sorted_Index[i]], " ", particle_Y[Sorted_Index[i]], "1.0 ", particle_Slice[Sorted_Index[i]], " 1.0");	
	}
}

print("End of MTrackJ Data File");

chemin = directory + movie_name + "_MTrackJ.txt";
saveAs("text", chemin);
run("Close");


//////////////////////////////////////////////////////////////////////////////////////////////////////////
// Delete transient files
chemin=directory+movie_name+"_KV_outline.roi";
File.delete(chemin);
chemin = directory + movie_name + "_KV_points.csv";
File.delete(chemin);

selectWindow("Log");
run("Close");


//////////////////////////////////////////////////////////////////////////////////////////////////////////
// Final section to talk to MTrackJ
open(full_movie_name);

run("Properties...", "channels=1 slices=1 frames=movie_frames unit=pixel pixel_width=1 pixel_height=1 voxel_depth=1.0000000 frame=[0.04 sec]");
Stack.setFrameInterval(time);

run("MTrackJ");
waitForUser("Load track & Measure");
selectWindow("MTrackJ: Points");
chemin=directory+movie_name+"_track_points.csv";
saveAs("Results", chemin);
selectWindow(full_movie_name);
run("Close");

selectWindow("MTrackJ: Points");
run("Close");

selectWindow("MTrackJ: Tracks");
run("Close");
